# Supplementary material for: Vitamin D Adequacy Conditions the Prolactin-Suppressive Effect of Metformin in Men Receiving Prolactin-Elevating Medications
Source: Nutrients. 2026 Mar 26;18(7):1062. doi: 10.3390/nu18071062 (PMC13075181; doi:10.3390/nu18071062)
Supplement: Supplementary file 1 [file nutrients-18-01062-s001.zip]

Archive with 1 entries (1 files):
- nutrients-4172519-supplementary.pdf
